# Supplementary material for: S2O – A software tool for integrating research data from general purpose statistic software into electronic data capture systems
Source: BMC Med Inform Decis Mak. 2017 Jan 7;17:3. doi: 10.1186/s12911-016-0402-4 (PMC5219713; doi:10.1186/s12911-016-0402-4)
Supplement: Additional file 2: — Converted ODM result: The file contains the result of the S2O conversion in CDISC ODM format. It includes all metadata variables as well as clinical cases. (XML 12 kb) [file 12911_2016_402_MOESM2_ESM.xml]

<?xml version="1.0" encoding="iso-8859-15"?>
<ODM CreationDateTime="2015-08-21T16:46:29" FileOID="1.3.6.1.4.1.13158.101.3.4711" FileType="Snapshot" ODMVersion="1.3.1" Granularity="All" SourceSystem="S2O-Converter by IMI@Uni-Muenster" Description="ODM version of SPSS file: Sample.sav converted with SPSS2ODM-converter." SourceSystemVersion="1.0" xmlns="http://www.cdisc.org/ns/odm/v1.3">
	<Study OID="1.3.6.1.4.1.13158.101.3.4711">
		<GlobalVariables>
			<StudyName>Sample</StudyName>
			<StudyDescription>Please specify a Study Description</StudyDescription>
			<ProtocolName>Please specify a Protocol Name</ProtocolName>
		</GlobalVariables>
		<MetaDataVersion OID="MD.0000" Name="MetaDataVersion 0000">
			<Protocol>
				<StudyEventRef StudyEventOID="SE.0000" Mandatory="Yes"/>
			</Protocol>
			<StudyEventDef OID="SE.0000" Name="Study Event 0001" Repeating="No" Type="Common">
				<FormRef FormOID="F.0000" Mandatory="Yes"/>
			</StudyEventDef>
			<FormDef OID="F.0000" Name="Form Name" Repeating="No">
				<ItemGroupRef ItemGroupOID="IG.0000" Mandatory="Yes"/>
			</FormDef>
			<ItemGroupDef OID="IG.0000" Name="ItemGroup" Repeating="No">
				<ItemRef ItemOID="var_float" Mandatory="No"/>
				<ItemRef ItemOID="var_int" Mandatory="No"/>
				<ItemRef ItemOID="var_comma" Mandatory="No"/>
				<ItemRef ItemOID="var_comma2" Mandatory="No"/>
				<ItemRef ItemOID="var_dot" Mandatory="No"/>
				<ItemRef ItemOID="var_dot2" Mandatory="No"/>
				<ItemRef ItemOID="var_scientific" Mandatory="No"/>
				<ItemRef ItemOID="var_date" Mandatory="No"/>
				<ItemRef ItemOID="var_date2" Mandatory="No"/>
				<ItemRef ItemOID="var_date_ts" Mandatory="No"/>
				<ItemRef ItemOID="var_date_t" Mandatory="No"/>
				<ItemRef ItemOID="var_dollar" Mandatory="No"/>
				<ItemRef ItemOID="var_currency" Mandatory="No"/>
				<ItemRef ItemOID="var_string" Mandatory="No"/>
				<ItemRef ItemOID="var_specInt" Mandatory="No"/>
				<ItemRef ItemOID="var_value" Mandatory="No"/>
				<ItemRef ItemOID="var_month" Mandatory="No"/>
			</ItemGroupDef>
			<ItemDef OID="var_float" Name="Floating val" DataType="float" Length="7" SignificantDigits="2">
				<Question>
					<TranslatedText xml:lang="en">Floating val</TranslatedText>
				</Question>
			</ItemDef>
			<ItemDef OID="var_int" Name="Integer val" DataType="integer" Length="6">
				<Question>
					<TranslatedText xml:lang="en">Integer val</TranslatedText>
				</Question>
				<CodeListRef CodeListOID="CL_var_int"/>
			</ItemDef>
			<ItemDef OID="var_comma" Name="Comma vla" DataType="float" Length="9" SignificantDigits="2">
				<Question>
					<TranslatedText xml:lang="en">Comma vla</TranslatedText>
				</Question>
			</ItemDef>
			<ItemDef OID="var_comma2" Name="comma no" DataType="float" Length="5">
				<Question>
					<TranslatedText xml:lang="en">comma no</TranslatedText>
				</Question>
			</ItemDef>
			<ItemDef OID="var_dot" Name="DOT val" DataType="float" Length="8" SignificantDigits="2">
				<Question>
					<TranslatedText xml:lang="en">DOT val</TranslatedText>
				</Question>
			</ItemDef>
			<ItemDef OID="var_dot2" Name="dot no" DataType="float" Length="18">
				<Question>
					<TranslatedText xml:lang="en">dot no</TranslatedText>
				</Question>
			</ItemDef>
			<ItemDef OID="var_scientific" Name="Scientific val" DataType="float" Length="8" SignificantDigits="2">
				<Question>
					<TranslatedText xml:lang="en">Scientific val</TranslatedText>
				</Question>
			</ItemDef>
			<ItemDef OID="var_date" Name="Date val 1" DataType="string" Length="11">
				<Question>
					<TranslatedText xml:lang="en">Date val 1</TranslatedText>
				</Question>
			</ItemDef>
			<ItemDef OID="var_date2" Name="Date val 2" DataType="date">
				<Question>
					<TranslatedText xml:lang="en">Date val 2</TranslatedText>
				</Question>
			</ItemDef>
			<ItemDef OID="var_date_ts" Name="Timestamp" DataType="datetime">
				<Question>
					<TranslatedText xml:lang="en">Timestamp</TranslatedText>
				</Question>
			</ItemDef>
			<ItemDef OID="var_date_t" Name="Time" DataType="time">
				<Question>
					<TranslatedText xml:lang="en">Time</TranslatedText>
				</Question>
			</ItemDef>
			<ItemDef OID="var_dollar" Name="dollar" DataType="float" SignificantDigits="2">
				<Question>
					<TranslatedText xml:lang="en">dollar</TranslatedText>
				</Question>
			</ItemDef>
			<ItemDef OID="var_currency" Name="Currency" DataType="float" SignificantDigits="2">
				<Question>
					<TranslatedText xml:lang="en">Currency</TranslatedText>
				</Question>
			</ItemDef>
			<ItemDef OID="var_string" Name="String val" Length="200" DataType="string">
				<Question>
					<TranslatedText xml:lang="en">String val</TranslatedText>
				</Question>
			</ItemDef>
			<ItemDef OID="var_specInt" Name="Restricted" DataType="integer" Length="40">
				<Question>
					<TranslatedText xml:lang="en">Restricted</TranslatedText>
				</Question>
			</ItemDef>
			<ItemDef OID="var_value" Name="Here is a Label" DataType="integer" Length="8">
				<Question>
					<TranslatedText xml:lang="en">Here is a Label</TranslatedText>
				</Question>
				<CodeListRef CodeListOID="CL_var_value"/>
			</ItemDef>
			<ItemDef OID="var_month" Name="Month" DataType="string" Length="9">
				<Question>
					<TranslatedText xml:lang="en">Month</TranslatedText>
				</Question>
			</ItemDef>
			<CodeList OID="CL_var_int" Name="CodeList for var_int" DataType="integer">
				<CodeListItem CodedValue="2">
					<Decode>
						<TranslatedText xml:lang="en">No</TranslatedText>
					</Decode>
				</CodeListItem>
				<CodeListItem CodedValue="1">
					<Decode>
						<TranslatedText xml:lang="en">Yes</TranslatedText>
					</Decode>
				</CodeListItem>
				<CodeListItem CodedValue="9">
					<Decode>
						<TranslatedText xml:lang="en">Unknown</TranslatedText>
					</Decode>
				</CodeListItem>
			</CodeList>
			<CodeList OID="CL_var_value" Name="CodeList for var_value" DataType="integer">
				<CodeListItem CodedValue="34243242">
					<Decode>
						<TranslatedText xml:lang="en">test2</TranslatedText>
					</Decode>
				</CodeListItem>
				<CodeListItem CodedValue="23423423">
					<Decode>
						<TranslatedText xml:lang="en">test5</TranslatedText>
					</Decode>
				</CodeListItem>
				<CodeListItem CodedValue="-12">
					<Decode>
						<TranslatedText xml:lang="en">test1</TranslatedText>
					</Decode>
				</CodeListItem>
			</CodeList>
		</MetaDataVersion>
	</Study>
	<AdminData StudyOID="1.3.6.1.4.1.13158.101.3.4711">
		<User OID="INVEST.0000"/>
		<Location OID="LOC.0000" Name="LOC.0000" LocationType="Other">
			<MetaDataVersionRef StudyOID="1.3.6.1.4.1.13158.101.3.4711" MetaDataVersionOID="MD.0000" EffectiveDate="2015-08-21"/>
		</Location>
	</AdminData>
	<ClinicalData StudyOID="1.3.6.1.4.1.13158.101.3.4711" MetaDataVersionOID="MD.0000">
		<SubjectData SubjectKey="123">
			<StudyEventData StudyEventOID="SE.0000">
				<FormData FormOID="F.0000">
					<ItemGroupData ItemGroupOID="IG.0000">
						<ItemData ItemOID="var_float" Value="112"/>
						<ItemData ItemOID="var_int" Value="1"/>
						<ItemData ItemOID="var_comma" Value="43"/>
						<ItemData ItemOID="var_comma2" Value="1.1"/>
						<ItemData ItemOID="var_dot" Value="11"/>
						<ItemData ItemOID="var_dot2" Value="12.14"/>
						<ItemData ItemOID="var_scientific" Value="2"/>
						<ItemData ItemOID="var_date" Value="2001-12-12"/>
						<ItemData ItemOID="var_date2" Value="2001-12-12"/>
						<ItemData ItemOID="var_date_ts" Value="2021-12-12"/>
						<ItemData ItemOID="var_date_t" Value="45261"/>
						<ItemData ItemOID="var_dollar" Value="1"/>
						<ItemData ItemOID="var_currency" Value="53"/>
						<ItemData ItemOID="var_string" Value="Hello"/>
						<ItemData ItemOID="var_specInt" Value="45"/>
						<ItemData ItemOID="var_value" Value="2"/>
						<ItemData ItemOID="var_month" Value="2147483647"/>
					</ItemGroupData>
				</FormData>
			</StudyEventData>
		</SubjectData>
		<SubjectData SubjectKey="124">
			<StudyEventData StudyEventOID="SE.0000">
				<FormData FormOID="F.0000">
					<ItemGroupData ItemGroupOID="IG.0000">
						<ItemData ItemOID="var_float" Value="21.422"/>
						<ItemData ItemOID="var_int" Value="2"/>
						<ItemData ItemOID="var_comma" Value="3333"/>
						<ItemData ItemOID="var_comma2" Value="22"/>
						<ItemData ItemOID="var_dot" Value="1.1"/>
						<ItemData ItemOID="var_dot2" Value="22"/>
						<ItemData ItemOID="var_scientific" Value="1"/>
						<ItemData ItemOID="var_date" Value="1998-10-12"/>
						<ItemData ItemOID="var_date2" Value="2001-12-12"/>
						<ItemData ItemOID="var_date_ts" Value="2021-12-12"/>
						<ItemData ItemOID="var_date_t" Value="45261"/>
						<ItemData ItemOID="var_dollar" Value="2"/>
						<ItemData ItemOID="var_currency" Value="98676"/>
						<ItemData ItemOID="var_string" Value="World"/>
						<ItemData ItemOID="var_specInt" Value="23332"/>
						<ItemData ItemOID="var_value" Value="4"/>
						<ItemData ItemOID="var_month" Value="2147483647"/>
					</ItemGroupData>
				</FormData>
			</StudyEventData>
		</SubjectData>
		<SubjectData SubjectKey="125">
			<StudyEventData StudyEventOID="SE.0000">
				<FormData FormOID="F.0000">
					<ItemGroupData ItemGroupOID="IG.0000">
						<ItemData ItemOID="var_float" Value="34.44"/>
						<ItemData ItemOID="var_int" Value="1"/>
						<ItemData ItemOID="var_comma" Value="33333"/>
						<ItemData ItemOID="var_comma2" Value="3"/>
						<ItemData ItemOID="var_dot" Value="31"/>
						<ItemData ItemOID="var_dot2" Value="2.2"/>
						<ItemData ItemOID="var_scientific" Value="44"/>
						<ItemData ItemOID="var_date" Value="2001-12-05"/>
						<ItemData ItemOID="var_date2" Value="2001-12-12"/>
						<ItemData ItemOID="var_date_ts" Value="2021-12-12"/>
						<ItemData ItemOID="var_date_t" Value="45261"/>
						<ItemData ItemOID="var_dollar" Value="0.02"/>
						<ItemData ItemOID="var_currency" Value="53"/>
						<ItemData ItemOID="var_string" Value="How"/>
						<ItemData ItemOID="var_specInt" Value="243"/>
						<ItemData ItemOID="var_value" Value="56"/>
						<ItemData ItemOID="var_month" Value="2147483647"/>
					</ItemGroupData>
				</FormData>
			</StudyEventData>
		</SubjectData>
		<SubjectData SubjectKey="126">
			<StudyEventData StudyEventOID="SE.0000">
				<FormData FormOID="F.0000">
					<ItemGroupData ItemGroupOID="IG.0000">
						<ItemData ItemOID="var_float" Value="4.53"/>
						<ItemData ItemOID="var_int" Value=""/>
						<ItemData ItemOID="var_comma" Value="33"/>
						<ItemData ItemOID="var_comma2" Value="313"/>
						<ItemData ItemOID="var_dot" Value="3.1"/>
						<ItemData ItemOID="var_dot2" Value="54.56"/>
						<ItemData ItemOID="var_scientific" Value="6565"/>
						<ItemData ItemOID="var_date" Value="1998-03-02"/>
						<ItemData ItemOID="var_date2" Value="2001-12-12"/>
						<ItemData ItemOID="var_date_ts" Value="2021-12-12"/>
						<ItemData ItemOID="var_date_t" Value="45261"/>
						<ItemData ItemOID="var_dollar" Value="1231"/>
						<ItemData ItemOID="var_currency" Value="4.2"/>
						<ItemData ItemOID="var_string" Value="Are"/>
						<ItemData ItemOID="var_specInt" Value="2147483647"/>
						<ItemData ItemOID="var_value" Value="7"/>
						<ItemData ItemOID="var_month" Value="2147483647"/>
					</ItemGroupData>
				</FormData>
			</StudyEventData>
		</SubjectData>
		<SubjectData SubjectKey="127">
			<StudyEventData StudyEventOID="SE.0000">
				<FormData FormOID="F.0000">
					<ItemGroupData ItemGroupOID="IG.0000">
						<ItemData ItemOID="var_float" Value="2323.23"/>
						<ItemData ItemOID="var_int" Value="1"/>
						<ItemData ItemOID="var_comma" Value="1.1"/>
						<ItemData ItemOID="var_comma2" Value="1234"/>
						<ItemData ItemOID="var_dot" Value="1.5"/>
						<ItemData ItemOID="var_dot2" Value="75"/>
						<ItemData ItemOID="var_scientific" Value="2.2"/>
						<ItemData ItemOID="var_date" Value="1956-05-17"/>
						<ItemData ItemOID="var_date2" Value="2001-12-12"/>
						<ItemData ItemOID="var_date_ts" Value="2021-12-12"/>
						<ItemData ItemOID="var_date_t" Value="45261"/>
						<ItemData ItemOID="var_dollar" Value="6.65"/>
						<ItemData ItemOID="var_currency" Value="24565"/>
						<ItemData ItemOID="var_string" Value="You"/>
						<ItemData ItemOID="var_specInt" Value="234234"/>
						<ItemData ItemOID="var_value" Value="123456789"/>
						<ItemData ItemOID="var_month" Value="2147483647"/>
					</ItemGroupData>
				</FormData>
			</StudyEventData>
		</SubjectData>
	</ClinicalData>
</ODM>
